# Supplementary material for: Colony size affects nestling immune function: a cross-fostering experiment in a colonial waterbird
Source: Oecologia. 2019 Apr 19;190(2):333–41. doi: 10.1007/s00442-019-04402-3 (PMC6571091; doi:10.1007/s00442-019-04402-3)
Supplement: Supplementary file 1 — Supplementary file1 (XLSX 29 kb) [file 442_2019_4402_MOESM1_ESM.xlsx]

## Sheet: Arkusz1
Nest ID	PHA reponse	Origin colony	Foster colony	Sampling date	Age (days)	Sex	Year	Mass growth rate (K)	Wing growth rate (K)	Haematocrit (%)	Plasma total protein concentration (g/dl)	Plasma albumin concentration (g/dl)	Plasma triglycerides concentration (mg/dl)	Plasma glucose concentration (mg/dl)	% heterophils	% limphocytes	H/L ratio
1	1.20732	Small	Small	157	17	M	2013	NA	NA	44	NA	NA	NA	NA	46	49	0.938776
1	1.35851	Small	Small	158	16	F	2013	0.277647	0.181168	44	31	20.6	60	276	54	36	1.5
2	2.46654	Small	Small	168	13	M	2013	0.172673	0.143171	NA	NA	NA	NA	NA	NA	NA	NA
2	2.71477	Small	Small	167	14	M	2013	0.314887	0.186795	NA	NA	NA	NA	NA	NA	NA	NA
3	1.62931	Small	Large	165	16	M	2013	0.294523	0.189435	48	49	21.1	NA	445	NA	NA	NA
4	1.95879	Small	Small	174	16	M	2013	0.16533	0.175482	48	45	13	73	275	20	52	0.384615
5	1.609	Small	Small	175	15	F	2013	0.194688	0.155972	43	52	17.3	95	268	15	57	0.263158
5	1.78277	Small	Small	174	16	F	2013	0.207123	0.134271	44	38	9.8	78	289	60	32	1.875
6	1.41944	Small	Large	159	15	M	2013	0.248699	0.168179	42	33	24.7	85	246	NA	NA	NA
7	0.952313	Small	Large	160	14	F	2013	0.311708	0.188786	44	42	17.3	39	396	30	64	0.46875
8	0.990677	Small	Small	163	11	F	2013	0.17368	0.120252	47	NA	NA	NA	NA	10	78	0.128205
8	0.828197	Small	Small	162	12	F	2013	0.262554	0.225303	49	35	21.4	67	230	36	59	0.610169
9	1.12156	Small	Small	164	10	F	2013	0.247125	0.16838	55	NA	NA	NA	NA	47	44	1.06818
10	1.85724	Small	Small	161	13	F	2013	0.343671	0.213189	44	NA	NA	NA	NA	33	61	0.540984
10	0.979393	Small	Small	162	12	M	2013	0.289401	0.211739	46	25	9.1	50	250	30	54	0.555556
11	1.24794	Small	Large	163	11	M	2013	0.194263	0.12008	39	NA	NA	NA	NA	41	54	0.759259
11	1.31338	Small	Large	163	11	F	2013	0.195445	0.145406	49	32	10.4	34	358	51	44	1.15909
12	1.4736	Large	Small	161	13	M	2013	0.297915	0.209776	50	NA	NA	NA	NA	NA	NA	NA
12	1.80759	Large	Small	163	11	F	2013	0.192984	0.201453	44	NA	NA	NA	NA	NA	NA	NA
13	0.98165	Large	Large	159	15	F	2013	0.235596	0.177007	38	NA	NA	NA	NA	64	34	1.88235
13	1.40139	Large	Large	158	16	F	2013	0.295551	0.188454	38	30	12.6	39	239	54	36	1.5
14	1.72861	Large	Small	161	13	M	2013	0.231102	0.203502	45	NA	NA	NA	NA	39	53	0.735849
14	1.6248	Large	Small	162	12	M	2013	0.28925	0.179582	47	49	20.9	78	252	35	48	0.729167
15	2.0468	Large	Large	163	18	F	2013	0.241583	0.192246	NA	NA	NA	NA	NA	NA	NA	NA
16	1.02678	Large	Small	163	11	M	2013	0.289568	0.183354	40	NA	NA	NA	NA	33	58	0.568966
16	1.97007	Large	Small	163	11	M	2013	0.325737	0.19517	48	32	14.7	76	241	32	60	0.533333
17	1.76923	Large	Large	162	12	F	2013	0.28428	0.193502	41	NA	NA	NA	NA	47	43	1.09302
17	1.66993	Large	Large	162	12	M	2013	0.244735	0.177727	NA	21	21.6	NA	NA	42	37	1.13514
18	1.02001	Large	Large	163	18	F	2013	0.257453	0.187535	41	52	23.1	226	465	35	56	0.625
19	1.2344	Large	Small	164	10	M	2013	0.336984	0.209061	39	44	20.4	122	312	NA	NA	NA
20	2.14383	Large	Large	162	12	M	2013	0.269519	0.230847	45	NA	NA	NA	NA	26	72	0.361111
20	0.733417	Large	Large	163	11	F	2013	0.256261	0.119553	41	66	21.9	31	299	51	37	1.37838
21	1.79631	Large	Large	162	19	F	2013	0.226225	0.170781	43	48	19.2	102	421	20	48	0.416667
21	2.031	Large	Large	162	19	M	2013	0.229561	0.190746	44	38	5.2	68	337	44	48	0.916667
22	1.24568	Large	Large	163	18	F	2013	0.216695	0.172568	NA	NA	NA	NA	NA	51	31	1.64516
22	1.6925	Large	Large	163	18	F	2013	0.208566	0.115769	37	26	8.1	61	381	50	31	1.6129
23	1.72184	Large	Large	167	14	M	2013	0.245794	0.118349	39	47	15.1	59	385	27	55	0.490909
24	1.95202	Large	Small	160	14	F	2013	0.292941	0.20115	35	NA	NA	NA	NA	NA	NA	NA
24	1.12156	Large	Small	160	14	M	2013	0.271335	0.209629	42	60	33.6	271	382	14	72	0.194444
25	2.36047	Large	Large	167	14	M	2013	0.20412	0.131843	NA	NA	NA	NA	NA	NA	NA	NA
26	1.92268	Large	Small	165	9	F	2013	0.272115	0.175681	51	NA	NA	NA	NA	NA	NA	NA
26	1.58644	Large	Small	165	16	F	2013	0.311441	0.19024	NA	NA	NA	NA	NA	NA	NA	NA
27	1.58192	Large	Large	167	14	M	2013	NA	NA	40	46	18.6	63	370	NA	NA	NA
28	1.89109	Large	Large	167	14	M	2013	0.294738	0.161987	48	NA	15.1	76	284	NA	NA	NA
29	1.27727	Large	Large	168	13	F	2013	0.233433	0.137065	37	44	14.4	54	356	41	48	0.854167
30	1.79856	Large	Large	170	11	F	2013	NA	NA	48	28	12.7	92	435	30	50	0.6
31	1.29533	Large	Large	171	10	M	2013	0.271565	0.13047	42	32	15.7	56	279	43	34	1.26471
32	0.850763	Large	Large	157	17	F	2013	0.313952	0.134086	49	37	16.4	78	312	61	27	2.25926
33	1.68799	Large	Large	159	15	F	2013	0.296707	0.19042	48	44	29.4	205	400	33	57	0.578947
33	1.59321	Large	Large	160	14	F	2013	0.2576	0.148246	37	37	12.1	96	650	37	42	0.880952
34	0.787577	Small	Large	171	19	F	2013	0.19584	0.134819	49	34	10.4	60	634	15	77	0.194805
35	1.64962	Small	Small	175	15	F	2013	NA	NA	25	NA	NA	NA	NA	39	34	1.14706
36	2.12127	Small	Small	171	19	M	2013	0.218379	0.134657	43	38	15.1	70	541	11	86	0.127907
37	1.73538	Small	Large	162	12	F	2013	0.301727	0.175358	46	25	9.2	47	213	51	45	1.13333
38	1.28404	Small	Small	164	10	F	2013	0.308031	0.19511	30	52	19.9	182	214	NA	NA	NA
39	1.63834	Small	Small	167	14	M	2013	0.339011	0.226861	44	37	17.3	62	426	32	42	0.761905
40	1.47812	Small	Small	168	13	F	2013	0.248185	0.162955	39	35	7.7	71	423	25	66	0.378788
40	1.69701	Small	Small	168	13	F	2013	0.194364	0.14543	41	35	23.6	49	619	22	59	0.372881
41	1.98812	Small	Large	165	9	F	2013	0.306332	0.13907	44	17	9.3	25	574	19	43	0.44186
42	1.05838	Small	Large	167	14	F	2013	0.193824	0.111952	40	41	15.7	213	610	46	29	1.58621
42	1.89109	Small	Large	166	15	M	2013	0.310062	0.161971	NA	NA	NA	NA	NA	18	60	0.3
43	1.08997	Small	Large	159	15	F	2013	0.270135	0.179098	39	NA	NA	NA	NA	48	26	1.84615
43	1.48037	Small	Large	157	17	M	2013	0.323559	0.182323	55	34	21	55	383	48	44	1.09091
44	1.62706	Small	Large	158	16	F	2013	0.330611	0.196712	46	29	8.5	135	283	35	55	0.636364
45	1.00873	Small	Large	160	14	F	2013	0.293475	0.212598	45	33	5.4	29	NA	NA	NA	NA
45	1.40139	Small	Large	161	13	M	2013	0.257535	0.179005	45	NA	NA	NA	NA	37	36	1.02778
46	1.81667	Small	Small	159	19	M	2014	NA	NA	38	47	11.55	55.5	366	27	65	0.415385
46	1.66	Small	Small	158	20	M	2014	0.2544	0.172805	43	35	9.55	55.5	421	16	66	0.242424
47	1.1	Small	Large	161	23	F	2014	NA	NA	47	41.5	15	39	398	32	55	0.581818
47	1.26667	Small	Large	162	22	F	2014	NA	NA	43	38.5	13.2	70.5	421	21	66	0.318182
48	0.943333	Small	Small	158	20	F	2014	NA	NA	42	46.5	31.55	152	405	23	64	0.359375
48	1.29	Small	Small	158	20	F	2014	0.235441	0.168457	47	53	17.75	139.5	454.5	28	61	0.459016
49	1.85333	Small	Small	158	20	F	2014	0.287835	0.186979	42	51	15.75	105	439	45	47	0.957447
49	1.6	Small	Small	158	20	M	2014	0.387278	0.165447	NA	52	10.35	91	362	30	56	0.535714
50	1.2	Small	Large	162	22	F	2014	NA	NA	50	NA	NA	NA	NA	50	30	1.66667
50	2.00333	Small	Large	162	22	M	2014	NA	NA	49	45	18.2	NA	NA	4	83	0.0481928
51	1.66	Large	Small	159	19	M	2014	0.288634	0.179512	39	43	19.15	37.5	331	32	57	0.561404
52	1.80667	Large	Small	160	18	M	2014	0.255674	0.222325	44	56	23.5	50	386	12	76	0.157895
53	2.31333	Large	Small	160	18	F	2014	0.270497	0.192654	43	63	19.5	NA	NA	13	66	0.19697
53	0.966667	Large	Small	161	17	F	2014	0.287118	0.192796	42	39	9.6	56	374	11	77	0.142857
54	1.69333	Large	Small	161	17	F	2014	0.375817	0.201082	40	21	NA	NA	NA	22	61	0.360656
55	1.38333	Large	Small	162	22	F	2014	0.408164	0.226714	45	46	17.4	83	388	8	78	0.102564
56	1.38333	Large	Small	166	18	M	2014	0.387344	0.188894	45	46.5	15.9	82	NA	22	55	0.4
57	1.84667	Large	Small	160	18	M	2014	0.280829	0.164714	40	45.5	19.8	41.5	374	25	67	0.373134
57	1.66333	Large	Small	168	16	M	2014	0.221359	0.17091	43	NA	NA	NA	NA	34	60	0.566667
58	1.70667	Large	Small	158	20	F	2014	0.238392	0.145716	38	39.5	16.3	70	467	38	44	0.863636
58	1.54667	Large	Small	157	21	M	2014	0.231937	0.154195	49	43	23.95	46	347	19	62	0.306452
58	1.82	Large	Small	158	20	F	2014	0.237724	0.165906	47	54	20.85	37	427	23	56	0.410714
59	0.636667	Large	Large	164	20	F	2014	NA	NA	50	NA	NA	NA	NA	50	31	1.6129
59	1.57333	Large	Large	166	18	F	2014	NA	NA	42	35	14.9	59.5	346	NA	NA	NA
60	0.87	Large	Large	165	19	M	2014	NA	NA	44	58	21.2	81	354.5	30	56	0.535714
61	1.56	Large	Small	171	19	F	2014	NA	NA	40	NA	NA	NA	NA	26	40	0.65
61	1.24667	Large	Small	171	19	F	2014	0.252465	0.181596	47	NA	NA	NA	NA	6	86	0.0697674
62	1.37667	Large	Small	162	22	F	2014	0.188594	0.144652	49	NA	NA	NA	NA	29	61	0.47541
63	2.36	Large	Small	161	23	M	2014	0.326564	0.182545	45	NA	NA	NA	NA	19	63	0.301587
63	1.92667	Large	Small	162	22	F	2014	0.301073	0.165073	47	44	13	54	375	28	61	0.459016
64	1.31667	Large	Small	166	18	M	2014	0.312793	0.169633	50	48.5	15.4	46	336	32	55	0.581818
64	1.09667	Large	Small	168	16	M	2014	0.317309	0.183959	NA	37	14.3	109	396	30	50	0.6
64	1.51667	Large	Small	169	15	F	2014	0.267682	0.162574	46	49	22.3	70	383	19	70	0.271429
65	1.32333	Large	Small	161	23	F	2014	0.281332	0.179878	44	44	22.1	39	NA	37	44	0.840909
65	0.55	Large	Small	169	15	M	2014	0.288846	0.17843	42	41	15.7	56.5	NA	60	27	2.22222
66	1.54	Large	Small	171	19	M	2014	0.35641	0.185791	45	NA	NA	NA	NA	35	45	0.777778
67	1.31	Large	Large	157	21	F	2014	0.258366	0.162902	42	46	12.4	45.5	383.5	44	47	0.93617
67	1.74667	Large	Large	158	20	M	2014	0.263517	0.18592	43	39	10.8	44	461	25	54	0.462963
68	1.35667	Large	Small	170	20	M	2014	NA	NA	48	NA	NA	NA	NA	24	53	0.45283
68	1.59333	Large	Small	171	19	M	2014	0.34162	0.177852	46	NA	NA	NA	NA	30	62	0.483871
69	1.03	Large	Large	157	21	M	2014	0.24216	0.168459	35	37	12.95	79	413.5	10	82	0.121951
69	1.37	Large	Large	158	20	M	2014	NA	NA	42	42	36.7	32	356	24	67	0.358209
70	0.943333	Large	Small	159	19	F	2014	0.273017	0.164672	45	52	28.1	32	498	28	45	0.622222
70	2.35333	Large	Small	173	17	M	2014	0.290763	0.192005	42	NA	NA	NA	NA	40	40	1
70	1.81333	Large	Small	174	16	M	2014	0.268267	0.176569	45	NA	NA	NA	NA	25	53	0.471698
71	2.65333	Large	Large	161	17	M	2014	0.288892	0.168887	NA	52	24.2	128	336	28	43	0.651163
72	1.84667	Large	Small	171	19	M	2014	0.302217	0.144646	42	NA	NA	NA	NA	15	64	0.234375
72	2.74667	Large	Small	171	19	M	2014	0.283016	0.175916	40	NA	NA	NA	NA	27	50	0.54
73	1.19	Large	Small	169	15	F	2014	0.358005	0.213417	44	NA	NA	NA	NA	18	57	0.315789
74	2.06	Large	Small	170	20	F	2014	NA	NA	40	NA	NA	NA	NA	11	78	0.141026
75	1.81	Large	Small	174	16	F	2014	0.267084	0.152829	47	NA	NA	NA	NA	51	47	1.08511
76	1.37667	Large	Small	173	17	M	2014	0.340082	0.174637	47	NA	NA	NA	NA	33	38	0.868421
76	1.78	Large	Small	173	17	M	2014	0.159712	0.307556	48	NA	NA	NA	NA	30	48	0.625
77	1.44	Small	Large	164	20	F	2014	NA	NA	40	NA	NA	NA	NA	40	36	1.11111
78	1.36667	Small	Large	164	20	F	2014	NA	NA	48	36	21	NA	NA	25	61	0.409836
78	1.92	Small	Large	164	20	F	2014	NA	NA	44	37	16	70	448	52	36	1.44444
79	0.88	Small	Large	168	16	M	2014	0.252579	0.146325	44	44	8.8	NA	NA	20	65	0.307692
80	1.70333	Small	Small	164	20	F	2014	NA	NA	44	NA	NA	NA	NA	25	56	0.446429
81	1.79333	Small	Large	168	22	F	2014	NA	NA	48	NA	NA	NA	NA	36	49	0.734694
82	1.54	Small	Small	158	20	F	2014	NA	NA	NA	46.5	18.75	72	333.5	31	63	0.492063
82	2.27333	Small	Small	157	21	M	2014	0.256308	0.176419	44	39.5	20.35	67	383	24	61	0.393443
83	1.32667	Small	Large	162	16	F	2014	0.333982	0.150933	43	52	13.6	44	330	30	58	0.517241
84	0.866667	Small	Large	159	19	M	2014	NA	NA	42	45	30.45	46	399	27	56	0.482143
85	1.71667	Small	Large	161	23	M	2014	NA	NA	48	42.5	21.95	54.5	442	38	41	0.926829
86	1.01667	Small	Large	162	22	M	2014	0.189955	0.143002	45	45	11.2	57	390	44	37	1.18919
87	1.77667	Small	Small	160	18	F	2014	0.250984	0.182198	42	66	39.9	80	NA	NA	NA	NA
87	1.45	Small	Small	160	18	F	2014	0.299277	0.170528	41	52	15.7	38.5	373	30	64	0.46875
88	1.51	Small	Large	166	24	F	2014	0.235421	0.149586	45	NA	NA	NA	NA	54	32	1.6875
89	1.26333	Small	Large	170	20	M	2014	NA	NA	49	NA	NA	NA	NA	36	35	1.02857
90	1.42	Small	Small	162	22	M	2014	0.298098	0.192535	49	NA	17.8	NA	NA	13	71	0.183099
90	2.37333	Small	Small	163	21	M	2014	0.24861	0.143339	55	40.5	11.8	207	NA	26	46	0.565217
91	0.636667	Small	Large	171	19	F	2014	0.157681	0.14626	41	NA	NA	NA	NA	NA	NA	NA
91	1.15333	Small	Large	172	18	M	2014	NA	NA	46	NA	NA	NA	NA	16	46	0.347826
92	1.49	Small	Large	171	19	M	2014	0.25067	0.169413	43	NA	NA	NA	NA	15	67	0.223881
93	1.60667	Small	Large	161	17	F	2014	NA	NA	43	48	18.15	65.5	338	36	37	0.972973
94	1.71	Small	Large	160	24	M	2014	NA	NA	42	37	20.5	83	389	50	22	2.27273
